# Supplementary material for: Effects of mental rotation on map representation in orienteers—behavioral and fNIRS evidence
Source: PeerJ. 2023 Oct 17;11:e16299. doi: 10.7717/peerj.16299 (PMC10588725; doi:10.7717/peerj.16299)
Supplement: Supplemental Information 1 [file peerj-11-16299-s001.xlsx]

## Sheet: cerebral blood oxygenation
	1	2	3	4	5	6	7	8	9	10	11	12	13	14	15	16	17	18	19	20	21	22
	Normal orientation																						DLPFC	FOA	VLPFC	OFA
1	0.00368609	-4.37047e-05	0.00467836	-0.00514586	9.0546e-05	-8.09432e-05	-0.00219479	-0.00446313	-0.00274374	-0.00492617	-0.00479805	-0.000874604	-0.000766003	-0.000899344	0.00419973	0.00617317	0.0026619	0.00267773	-0.000570719	0.00210196	0.00239378	-0.00636885	-0.000379405	-0.0016774	-0.000114768	0.00185293
2	0.000191372	0.00265128	0.00296795	-0.00563066	0.00306076	-0.000812445	-0.00211501	-0.00438552	-0.000600219	-0.00102474	-0.00362201	-0.00655061	0.00220954	0.00133392	0.00524964	-0.00336168	0.000143689	0.00257813	-0.00773652	0.0099941	0.00187652	-0.00468644	0.000108149	-0.00122711	-0.001796	0.00137118
3	0.00450725	-0.00320847	-0.00668732	-0.0071481	-0.00946184	-0.00570566	-0.00268739	-0.00148109	-0.00408251	-0.00402832	0.0048316	-0.00642431	-0.00556149	-0.00463335	0.00330096	-0.00443572	-0.00226765	0.00149063	-0.0057526	0.0045289	-0.0014317	-0.00283712	-0.00263502	-0.00492568	-0.00136324	-0.000686484
4	-0.000958523	0.000170478	-0.00583929	-0.00243388	0.000885562	0.00142257	0.000668704	-0.00220903	0.00111232	0.00169983	-0.00574952	0.00346725	-0.00039443	0.000822465	0.000391434	-0.00136205	-0.000122132	0.00194964	0.00480161	0.00053036	-0.000674652	-0.000123249	0.00053967	-0.00119493	-0.000825724	0.00129696
5	0.0033295	0.000361986	0.000424987	0.000482696	-0.000414343	0.00183232	-0.0031334	-0.00341895	0.00133132	-0.00132745	0.000505451	-5.92476e-06	-7.47245e-05	0.00359479	0.0054121	0.00263185	0.00106354	0.0024729	0.00121351	-0.00146733	-0.000755063	-0.00466045	0.00121942	-5.84721e-05	-8.86116e-06	0.000505511
6	-0.00367911	-0.0110931	-0.0119992	0.0033284	-0.00439622	0.00896909	0.00332521	-0.00182969	-0.00886736	-0.00897108	-0.00981614	-0.00330289	-0.00467927	-0.00055238	0.00420833	-0.00239426	0.0062406	-0.00468649	-0.00114204	-0.00311742	-0.00259125	-6.17673e-05	-0.00198294	-0.00569092	-1.93447e-05	-0.00105932
7	0.00600963	-0.0012859	-0.0016641	0.00205797	-0.00264638	0.00133459	-0.00288608	-0.00999873	0.00524242	-0.00197557	0.00070077	0.00412989	0.000510408	0.00109649	0.00269365	0.00840286	0.00311231	-0.00229411	0.00229671	0.00142257	-0.00170839	-0.000647684	0.00158519	0.000158999	0.000112524	0.000565818
8	-0.00139488	-0.00835019	-0.0125097	0.0105407	-0.00333173	-0.00494799	0.000130521	-0.00128542	-0.00791225	-0.00883452	-0.00934579	-0.00589855	-0.00498909	-0.00334516	0.00183738	-0.00213339	-0.00724147	-0.004171	-0.00247105	-0.00157471	-0.00530615	0.000498546	-0.00430332	-0.0049098	-0.000270723	-0.00415287
9	-0.00101041	-0.00397569	0.00431922	-0.00480785	0.00483214	-0.000484517	-0.000368405	0.00902791	-0.00041571	-0.00328032	0.00463167	0.00444842	0.00353079	0.0002655	0.0111644	-0.0131584	-0.000289026	-0.00246456	-0.0051371	-0.00397737	-0.000911056	-0.0155292	-0.000998205	0.00195344	-0.00212384	-0.00255582
10	0.00268621	0.00188342	-0.000622518	0.00175949	-0.00128021	-0.0011617	0.0039877	0.00370709	0.00209471	-0.000654993	0.00128389	-0.000735308	0.00263503	0.00248639	0.00276481	0.00330505	0.000349847	-0.00254223	-0.0030226	-0.00114308	0.000456867	-0.00392863	0.00199612	0.000340768	0.00146208	-0.00118024
11	-0.00799832	0.00291177	-0.00281458	-0.00897547	0.00303564	-8.52266e-05	0.00706508	0.00505988	0.00111869	0.00242627	-0.00193034	0.00520623	-0.00156449	0.00210021	0.00715834	0.00179594	0.00358988	0.00454914	0.00448968	-0.000405186	0.00117626	-0.00281171	0.000852034	-0.000659535	0.00280061	0.00267995
12	-0.00307103	-0.00441135	0.00570069	-0.0058202	-0.00396543	-0.0013764	-0.000530978	-0.00038246	-0.00290844	0.0043333	-0.00432648	-0.00420882	-0.00385024	-0.000866455	-0.00807135	-0.00396477	-0.0032691	-0.00812454	0.00546622	-0.00547331	-0.00188164	-0.00829835	-0.00219411	-0.00173388	-0.00517923	-0.00265647
13	0.0020509	0.00253937	-0.000810995	-0.00439623	0.0010928	-0.00179364	0.00980241	0.00179392	-0.0010868	0.00504786	0.0020064	0.00433038	-0.000198973	0.00528961	0.00787143	-0.00366265	0.00396455	0.00776245	0.00623882	-0.00287474	-0.00246205	0.00661717	0.00280031	0.00101018	0.00315496	0.0025258
14	-0.000238031	-8.35585e-05	-0.0034156	0.00292917	0.000373892	-0.00382681	0.0107439	-0.0182514	0.0026785	-0.00372138	0.00317241	-0.00452047	-0.000658939	-0.00957984	-0.0108801	-0.0137204	-0.00487388	-0.00955045	-0.00185969	-0.006621	-0.00460589	-0.0108549	-5.09674e-05	-0.000834417	-0.0134267	-0.00550218
15	0.000659696	0.00142113	-0.0030648	-0.00311645	-0.00237816	0.00187309	0.000999506	-0.000670796	0.001537	0.0014793	0.00263098	0.001633	-0.0014525	0.001677	0.00020902	-0.0010369	-0.00128162	-0.0012476	-0.00327915	-0.00150131	-0.00184788	-0.000764081	0.00136124	-0.000609804	-0.000565689	-0.00183151
16	0.00961165	0.0144178	-0.0193789	-0.0151559	0.0194173	-0.0142839	-0.0115496	-0.00703165	-0.0150003	0.0113872	-0.0133379	-0.0165978	-0.00761055	-0.0123659	-0.00843204	-0.0148854	-0.00888288	-0.0133737	-0.0238186	-0.0201617	-0.0126355	-0.00940044	-0.00486171	-0.00589666	-0.00993738	-0.0157745
17	0.00100208	0.0030153	0.00545151	-0.00424885	7.65387e-05	-0.00190833	-0.00027677	-0.00119403	0.00149738	0.000432207	0.00190853	0.00239863	0.000538598	0.000613843	0.000945083	0.00106006	-0.00124493	0.000501883	-0.00278143	-0.00248783	0.001009	-0.00116118	0.000657249	0.000936738	-8.75163e-05	-0.00100066
18	-0.000448268	-0.00230621	-0.00242283	-0.0168709	-0.00579946	-0.00171749	0.00188054	0.00167888	-0.00058635	0.00151035	-0.000228586	-0.00863591	0.00340019	0.00202481	0.00362249	-0.00114238	-0.0006149	-0.00226539	-0.00776746	-0.0048028	-0.000343532	0.00204726	-0.000192161	-0.00414959	0.00155156	-0.00315882
19	0.00149562	0.000282826	0.00332501	-0.00301283	0.00890107	0.00266665	0.00296128	-0.00470725	-0.00460922	0.000360366	-4.59917e-05	0.00338641	0.00218773	0.00217384	-0.0014262	-0.000566044	0.000189192	0.000712249	0.00285541	0.00601185	-0.00261302	-0.00100434	0.0008285	0.0021574	-0.00192596	0.00143114
20	-0.00057742	-0.00466011	0.004934	0.00291583	-0.00253435	0.00309786	-0.000472352	0.000622102	-0.0037655	0.000848016	0.000229073	-7.63592e-05	0.00438758	0.00213749	-0.0027412	-0.00426754	0.00369834	-0.00768612	0.00373619	-0.0154585	0.00711854	-0.000372614	-0.00070667	0.00152911	-0.00168981	-0.0017183
21	-0.013185	-3.62163e-05	-0.00726143	-0.00732221	-0.00398996	0.00918399	-0.00921718	-0.0299042	-0.00990873	0.00153573	-0.00423774	0.00520582	0.00493609	0.0121794	-0.0087613	-0.0224162	-0.00321954	-0.00200016	-0.00343933	-0.00104791	-0.00700315	-0.00843114	-0.00183062	-0.00159053	-0.0173782	-0.00334202
22	0.00237102	-0.00367393	-0.00442759	0.00563218	0.00389204	0.00348537	0.00362351	0.00478563	0.0018513	0.00608749	0.00407439	-0.00389165	0.00372947	0.00323252	0.00539989	-0.00204229	0.00795055	0.0115956	0.00631618	0.00696418	0.00543575	-0.00386804	0.00181496	0.00215662	0.0010688	0.00765245
23	0.00633224	0.00939934	0.00901695	-0.00990376	0.0074563	0.00584058	0.00242799	0.00189804	0.00725382	0.0106804	-0.00682563	-0.00715756	0.0102886	0.00259013	0.00380743	0.00437603	0.00949617	0.00615549	0.00369381	0.00697251	0.00468067	0.00129345	0.00564068	0.00193647	0.00284374	0.00619973
24	-0.00474377	-0.00131554	0.00495797	0.00486892	-0.0104436	-0.0115751	0.00892078	-0.00229716	0.00110839	0.00744899	0.00310815	-0.00498794	0.00820542	-0.011042	-0.00822725	-0.00725786	-0.00867814	-0.00705048	-0.00663686	-0.00430175	-0.00751153	-0.010217	-0.00310788	0.0018797	-0.00699982	-0.00683575
25	-0.00610608	-0.00450331	0.00561202	-0.00276827	-0.00615503	0.00568466	-0.00496881	-0.00403599	-0.00379743	-0.00634399	-0.00440854	-0.00218892	-0.00724883	-0.00401109	-0.002775	-0.00327762	-0.00538753	-0.00804788	-0.00299086	-0.00552148	-0.0042028	-0.00296293	-0.00295034	-0.00335737	-0.00326288	-0.00523011
26	-0.00846807	-0.00516457	-0.00480197	-0.00318969	-0.00465442	-0.000544197	-0.00213322	-0.00110749	-0.006173	0.00582161	0.00306567	-0.00220038	0.00500938	0.00288687	0.000997988	-0.000662737	-0.00800565	-0.00894674	-0.00484365	-0.0052451	-0.00476735	-0.00235632	-0.00326603	-0.000135686	-0.000782141	-0.0063617
27	-6.88161e-05	0.000858015	0.00157485	0.000366519	-0.00012793	0.000763921	0.000738798	0.0066549	-0.00210535	-0.0013745	-0.0013462	-0.0019029	0.000827597	0.000371475	-0.00237843	-0.00513059	-0.00535507	-0.00509056	-0.00176512	-0.00534424	-0.00188062	-0.00739659	9.30068e-05	-0.000283224	-0.00206268	-0.00388712
28	-0.00272342	-0.0034455	-0.00245329	0.00196976	-0.00167079	-0.00264328	-0.0015548	-0.000676809	-0.00327641	-0.00378522	-0.00308852	-0.00210686	-0.00210431	-0.00284766	0.000360795	-0.00152981	-0.0028723	-0.00255365	-0.00248229	-0.000903498	-0.00266121	-0.00119087	-0.00274851	-0.00189132	-0.000759173	-0.00229459
29	-0.00232536	9.21805e-05	-0.00935854	-0.0101772	-0.0103796	0.00078336	0.00688415	-0.00840023	-0.00674711	-0.00692079	-0.0179915	-0.00196415	-0.00715903	-0.000305223	-0.00538824	-0.0214289	-0.0182904	-0.0134579	-0.0565847	-0.014073	-0.0131838	-0.00111657	-0.000269668	-0.00913583	-0.0090835	-0.023118
30	-0.000176572	-0.0018395	-0.00713351	-0.00677525	0.00625187	-0.00443213	-0.0134809	-0.00710223	-0.00299312	-0.00441745	-0.00704126	-0.00424385	-0.00497136	-0.0105713	0.000843568	-0.00552225	-0.00129545	-0.00113855	-0.00281781	-0.00391477	-0.00660009	-0.00848494	-0.00558225	-0.00404726	-0.00506646	-0.00315334
31	0.000484035	-0.00174425	-0.00172544	0.000548289	0.00204872	-0.00556922	-0.0122839	0.00536458	0.000431122	-0.00174439	-0.000788512	0.00224243	-0.00111524	-0.0139131	-0.00717277	-0.00126968	0.000157752	-0.00102288	0.000332856	0.00213081	-0.00137016	-0.00646706	-0.00543254	-7.63059e-05	-0.00238623	4.56756e-05
32	0.0031852	-8.22156e-05	-0.00439665	0.000913518	0.000665164	0.00118307	0.00299867	0.0056714	0.00588777	0.00726396	0.00138329	0.000766368	0.00735436	0.00590678	0.000504026	0.00645397	0.0114647	0.0135229	0.00882943	0.0150985	0.0056029	-0.00032607	0.00317988	0.00199286	0.00307583	0.0109037
	Rotational orientation
1	0.00240963	0.00255648	0.000942561	-0.00968352	-0.000196715	0.00118156	0.00368662	0.00135585	0.00118724	0.00867647	0.00849056	-0.00263254	0.00083647	0.00197051	0.00256462	0.00386727	-0.00429451	-0.00362988	-0.00178958	-0.0011893	-0.00214559	0.000806652	0.00216534	0.000919041	0.0021486	-0.00260977
2	0.00467415	1.18971e-05	0.00328004	-0.00253455	-0.00375451	0.00142171	0.00187187	0.00476004	0.00251966	0.00131479	0.00196351	0.00140117	-0.00152645	0.00205406	0.00902708	0.0011829	-0.00203045	-0.00154258	-0.00344842	-0.000980642	0.000408646	0.00963742	0.00209222	2.05706e-05	0.00615186	-0.00151869
3	0.00450899	0.00565743	0.00452543	0.00249844	0.00307058	0.000527585	0.00219663	0.00358074	-0.000677041	0.000912696	0.00113835	0.0027147	0.0040644	0.00459107	-0.00421237	0.00594387	-0.00205953	-0.00222346	0.00147692	0.00256494	-0.000513017	0.00619852	0.00280078	0.00270351	0.00287769	-0.00015083
4	0.0048248	9.92114e-05	-0.00267497	-0.00275359	0.00315103	0.000853683	-0.00300433	-0.00776895	0.00164763	-0.00152628	-0.00107149	-0.00491497	-0.00059068	0.00157524	0.00240837	0.00312772	-0.00133378	-0.00415814	-0.000849849	-0.00125518	-0.000119638	0.00390076	0.000999374	-0.00148299	0.000416974	-0.00154332
5	0.000662244	0.000179585	-0.000411488	-0.000715179	-0.00253107	0.00218104	0.000217471	0.000156345	0.000860458	0.00194549	0.00110386	0.000165724	-0.00105613	0.00105823	0.000410147	0.00109509	0.00100987	-0.00248436	-0.00071847	-0.00275286	-0.000800513	8.82167e-05	0.000859837	-0.000214113	0.000437449	-0.00114927
6	0.00051709	-0.00626419	-0.00727913	-0.00175835	-0.00114634	0.00153924	0.00275567	0.00241762	-0.00412257	0.00352128	-0.00796319	-0.0010615	0.000534434	0.00154702	0.00238237	-0.000607948	-0.000610091	0.000611266	0.00112767	-0.00360546	0.00098529	0.00175203	-0.00067129	-0.00216468	0.00148602	-0.000298265
7	-0.000864709	-0.00416882	-0.00703659	0.00302215	0.00236133	0.00160192	0.00265096	0.0053321	0.00414424	-0.00671186	-0.00269002	0.00532049	0.000252851	0.00264237	0.00472375	0.00252469	0.0017764	0.000689776	0.00653486	-0.00400663	-0.00117592	-0.00483325	0.00100099	-0.000783092	0.00193682	0.000763699
8	0.00327157	0.00212759	0.00296532	1.00314e-05	0.00301695	0.000792576	0.0023153	0.00181848	0.00018113	0.00242915	0.00138898	-0.00122762	0.00411227	0.000804443	0.00122082	0.000196287	-0.000842503	0.00115517	0.00414191	0.00301577	0.00141578	0.00153993	0.0015821	0.00181358	0.00119388	0.00177722
9	0.0044929	-0.00554152	-0.0060405	0.0059005	-0.00336778	1.36684e-05	-0.00725948	0.00696665	0.00948979	-0.00271983	-0.00453928	-0.00624371	0.00244511	0.00618743	-0.0132263	0.0133713	-0.00498622	-0.00164843	-0.00808819	-0.00418112	-0.00289843	0.0168257	0.00123047	-0.00208078	0.00598433	-0.00436048
10	0.000339765	-0.000286259	-0.00127504	0.000236637	0.000188029	1.18528e-05	0.00892725	-0.00212956	0.000285312	-0.00129695	0.00181518	0.000437851	0.00164897	0.00530042	0.00207189	0.00185202	0.00138622	-1.14214e-05	-0.000871932	-0.00219781	0.000591073	0.0025429	0.00242972	0.000250668	0.00108431	-0.000220773
11	0.00655284	-0.00247647	-0.00153131	0.00387899	-0.0012819	0.00476315	-0.00345823	0.00671964	0.000424408	-0.00164337	-0.00112291	0.00701535	-0.00187399	-0.00424298	5.42051e-05	0.00204665	-0.00240055	-0.00366738	-0.00679391	0.00228725	-0.00149586	0.00214076	0.000260453	0.000491552	0.00274031	-0.00241409
12	0.00339622	0.000387227	0.000648995	0.000744681	-0.000928963	0.00349573	0.00271062	0.00434799	-0.000523399	-0.00274064	0.00342755	0.0007644	0.00140893	0.00668881	0.0039168	0.00228551	-0.0032578	0.00610941	-0.00446215	0.00587931	0.0023413	0.00658715	0.00269253	0.000474992	0.00428436	0.00132201
13	0.00529723	0.0044577	0.00386519	0.00727814	0.00424908	-0.000817989	0.0111683	0.00799418	0.00156567	0.00877427	0.00927756	-0.0102833	-0.00337022	0.00795616	0.00788619	0.00845844	0.00708984	0.0135578	-0.0115146	-0.0070184	-0.00198254	0.00771047	0.00493785	0.00282725	0.00801232	2.6413e-05
14	0.000358776	0.00506833	-0.00273915	-0.00263501	-0.000161983	0.00589322	-0.00783363	0.0104084	0.00316306	-0.0126612	-0.00668203	-0.00216356	-0.0082631	-0.00523044	-0.00276269	-0.00481337	-0.00672336	-0.00573158	-0.0100791	-0.0041597	-0.000563488	0.000153192	0.000236554	-0.00504372	0.000746379	-0.00545144
15	0.00488585	0.00187515	0.00467353	0.00393556	0.00174323	0.00243284	0.000482088	-0.00211842	-0.00271912	-0.00253778	-0.00588621	0.000744295	-0.00205237	0.00283631	0.00324669	0.0089109	-0.00310073	0.00488365	0.0049407	-0.0104506	-0.00758615	0.000274425	0.00163219	8.86068e-05	0.0025784	-0.00226263
16	0.00371098	-0.00222585	-0.00406852	-0.00300875	-0.00326069	-0.00353568	0.00411741	0.00205423	-0.00391217	-0.00460459	-0.00271428	0.00423335	-0.00132731	-0.00207954	0.000883172	0.00440702	-0.00449568	-0.00298299	-0.00306461	-0.00215289	-0.0026128	-0.0012841	-0.000654142	-0.00210725	0.00151508	-0.00306179
17	0.000981691	-0.00348437	-0.001858	-0.000151216	0.00206066	-0.000437221	0.00377291	0.00412356	-0.00533714	0.00155098	-0.000366301	0.00276797	0.00194828	-0.000468503	0.00974745	-0.00453034	0.0020083	0.000581977	-0.000257008	-0.00212676	-0.00283485	0.0036386	-0.000828772	0.00085034	0.00324482	-0.000525666
18	0.000429924	0.00228749	-0.00211795	-0.0105029	0.0035785	0.00082484	0.000917908	-0.00128432	0.00202778	0.00198369	-0.000102205	-0.00273098	5.10226e-05	0.000550696	0.000882973	-0.00154745	0.000422078	-0.000176073	0.00166108	-0.00489367	-0.000410315	0.00253136	0.00117311	-0.00140583	0.000145643	-0.00067938
19	9.26039e-06	0.00311885	-0.00485609	0.0101745	0.0135864	0.00608385	0.00443007	-0.00463764	0.00831722	0.00411839	-0.00530513	0.0121316	0.00647885	0.00565594	-0.000441745	-0.00108359	0.00539834	0.00231352	0.00322414	0.00673083	0.00597394	0.00278424	0.00460253	0.0051898	-0.000844685	0.00472815
20	0.00133323	-0.00561102	-0.00614329	-0.00370099	0.00178997	0.00205791	0.000732533	0.000777762	-0.00621314	0.000200912	-2.08786e-05	-7.18392e-05	-0.00414454	0.00136307	0.00141203	0.0023205	0.00250207	-0.00831795	0.0036447	0.0155338	0.00676926	0.000951029	-0.00105624	-0.00172724	0.00136533	0.00402638
21	-0.00632447	-0.00992365	-0.00683031	-0.00473636	-0.000931488	0.00549842	0.00070139	0.0119903	-0.00361655	-0.0041959	0.00443234	-0.00388862	-0.00343674	-0.0020476	0.00734054	0.0065726	-0.00141759	-0.00192928	-0.0016133	-0.000695488	-0.00216174	0.00499952	-0.00261874	-0.00279815	0.00772574	-0.00156348
22	0.0012941	-0.000144221	0.000968713	0.00195111	-0.00155194	-0.00331462	0.000277355	0.00243063	-0.000725185	-0.00215784	-0.00281826	-0.000175345	0.00261703	-0.00369106	0.00487052	0.00427084	0.00469927	0.00449152	0.00269415	0.00375061	-0.000525088	0.00525859	-0.00105061	-0.000166648	0.00420765	0.00302209
23	0.00928005	0.0072658	0.00560672	0.00722215	0.00322915	-0.00125742	0.00344254	0.00570055	0.00881096	0.00630894	0.00471688	-0.00404796	-0.00433417	0.00532477	0.00221359	0.00554885	0.00585069	0.00428389	0.00184131	-0.00188638	-0.00166689	0.00469468	0.00547778	0.00267167	0.00453942	0.00168452
24	-0.00592489	-0.00665081	-0.00744666	-0.0069243	-0.00914129	-0.0104466	0.00338551	0.00137183	-0.0152885	-0.00521802	-0.00355908	-8.68812e-05	-0.00550002	0.00756405	0.00255655	-0.0111476	-0.00918831	-0.00279859	-0.00274674	-0.000951146	-0.005049	-0.00313918	-0.0045602	-0.00541089	-0.00258961	-0.00414676
25	-0.00195309	0.000580964	-8.97866e-05	0.000788144	-0.000727152	0.00174752	-0.00153127	-0.0056995	0.000519682	0.000884234	0.000145971	-0.000406785	-0.00057892	0.000898982	0.00218427	0.00269335	0.00065772	-0.00153824	-0.00026909	-0.002535	-0.00107181	-0.00121096	4.3799e-05	2.24371e-06	-0.000508209	-0.000951283
26	0.00837741	-0.00442128	-0.00635684	-0.00761617	-0.00363612	0.00376483	0.0113129	-0.00506494	0.00555316	-0.00467278	-0.00522514	0.00104829	-0.00358709	0.0110956	0.00186812	-0.00553554	-0.00752755	-0.00722096	-0.00414431	-0.00471691	0.00219965	0.0037963	0.00594712	-0.00429226	-0.00123401	-0.00428202
27	-0.000548913	0.000125383	0.00126512	-0.00227468	-0.000434984	0.000776755	0.000391476	-0.0113025	-0.00153297	0.00183201	-0.000858527	-0.00224343	0.00159395	-0.00101591	-0.00175061	-0.0164585	-0.00153918	0.000438274	-0.00314876	0.000603829	-0.00182808	-0.00406169	-0.000300696	-0.000160078	-0.00839331	-0.00109478
28	-0.00337785	0.00433871	-0.00203952	-0.00323633	-0.00339283	0.00320276	-0.00402688	-0.00255433	-0.000747829	-0.00361874	-0.00341508	-0.00473513	-0.00490126	-0.00265168	-0.00013067	0.00095927	-0.00294986	-0.00256133	-0.0049018	-0.00403951	-0.00344412	-0.0022326	-0.000543795	-0.00361984	-0.000989581	-0.00357933
29	0.0231562	-0.00741209	8.9504e-05	-0.015287	-0.00827481	0.00116055	0.00392912	-0.0108016	0.0285009	0.0032206	0.00301468	-0.00978381	-0.00360468	0.00457389	-0.0118915	-0.00501583	-0.00349899	-0.00560221	-0.0371692	-0.00744511	-0.0126886	-0.000837677	0.00898476	-0.00437507	-0.00713665	-0.0132808
30	0.00502012	0.00648284	0.000815926	0.00409076	0.00245965	0.00332997	0.000623613	-0.00456213	0.00299672	0.00739588	0.00497998	0.0035228	0.00126644	0.00317967	0.00236836	0.000920019	0.00753883	0.0070395	0.00246504	0.00303824	0.00348639	0.00485924	0.00360549	0.00350449	0.000896371	0.0047136
31	-0.000138549	0.000930075	0.000339813	-0.0003539	0.000245515	-0.00129647	-0.00637529	-0.00435012	-0.00280968	0.00180183	0.00420751	0.00298763	-0.000620443	-0.00817609	-0.00523517	-0.000412893	8.35711e-05	0.00581067	0.00811998	0.00261367	-0.00138932	-0.0059703	-0.00297767	0.00122971	-0.00399212	0.00304771
32	-0.000479315	0.000183045	0.00193678	0.00163073	0.000637295	1.94812e-05	0.00411491	0.00589908	-0.000248762	-0.00414122	0.000994437	0.00101307	-0.00157264	0.00211001	0.00625041	0.00408566	-0.00155571	-0.00277376	-0.00102699	-0.000226344	0.0010498	0.00526019	0.000949894	7.12095e-05	0.00537383	-0.0009066

## Sheet: behavioral
Normal map correct rate	Normal map reaction time	Rotation map correct rate	Rotation map reaction time
0.51	3606.75	0.33	3510.42
0.42	3745.83	0.44	3541.29
0.4	3757.5	0.35	3305.83
0.33	4133.42	0.26	3809.63
0.33	3453.42	0.41	3409.29
0.38	4078.04	0.26	3570.58
0.4	3790.05	0.42	3698.92
0.38	3436.13	0.38	3242.71
0.35	3556.71	0.42	3553.13
0.34	3294.84	0.33	3337.17
0.33	4571	0.32	4454.5
0.32	4214.67	0.34	3981.83
0.43	4653.29	0.45	4445.08
0.38	3904.63	0.35	3869.63
0.42	4098.33	0.36	3900.42
0.31	3429.21	0.25	3020.88
0.38	4586.83	0.26	4458.42
0.38	3864.21	0.27	3681.04
0.39	3623.29	0.42	3514.25
0.35	4175.33	0.26	3661.38
0.35	4022.08	0.45	3629.96
0.33	3802.25	0.4	3843.08
0.42	4201.92	0.32	4129.96
0.36	3935	0.28	3859.17
0.35	4259.79	0.37	4065.92
0.32	3719.79	0.36	3669
0.38	4232.42	0.24	3987.71
0.5	4175.33	0.25	3761.38
0.36	3403.96	0.36	3774.46
0.26	3320.96	0.37	3320.96
0.3	4130	0.28	3435.63
0.43	3969.21	0.35	3541.5
